# Supplementary material for: Estimating the human mutation rate from autozygous segments reveals population differences in human mutational processes
Source: Nat Commun. 2017 Aug 21;8:303. doi: 10.1038/s41467-017-00323-y (PMC5566399; doi:10.1038/s41467-017-00323-y)
Supplement: Supplementary file 2 — Supplementary Data 1 [file 41467_2017_323_MOESM2_ESM.xlsx]

## Sheet: DNMs in PJL CG Trios
chr	pos	ref	alt
1	897832	G	A
1	4655614	C	T
1	6340116	G	A
1	15876841	G	A
1	16756386	G	A
1	18848954	G	A
1	21799349	T	C
1	24695937	A	G
1	31893939	C	T
1	33544313	C	T
1	38919766	C	T
1	41350621	A	G
1	45922706	A	C
1	51187260	C	T
1	52959316	G	A
1	63383320	C	T
1	65234839	G	A
1	66359459	G	T
1	67495119	T	C
1	79425216	A	T
1	85820341	A	G
1	86546930	C	T
1	87059163	C	T
1	91005211	G	A
1	91999637	C	T
1	95175820	T	C
1	104622910	A	G
1	105440259	C	A
1	106328822	A	G
1	106475255	C	G
1	109751948	C	T
1	111632402	T	C
1	112122713	C	T
1	113987525	A	T
1	116104199	T	C
1	116665745	C	T
1	154295852	G	A
1	161879399	G	A
1	162278013	A	G
1	162784602	G	A
1	171121095	A	G
1	175102515	T	C
1	178272272	C	T
1	178671774	G	T
1	180705224	T	C
1	180761629	C	T
1	181868973	C	G
1	187822479	T	C
1	188632876	T	C
1	190078187	C	A
1	192602641	G	A
1	198771924	T	A
1	202311305	C	T
1	204429945	G	C
1	205268355	C	T
1	210137836	A	G
1	213853475	G	A
1	213950477	T	G
1	218883956	C	T
1	224876853	A	T
1	226313679	C	T
1	228112215	T	C
1	228943391	G	A
1	237331795	C	T
1	238342680	A	G
1	239707972	A	G
1	244158661	A	G
2	55280	G	T
2	4095250	A	G
2	10425367	G	A
2	14167668	G	C
2	14454794	G	A
2	19842877	C	T
2	21268374	C	G
2	21700409	T	G
2	21797964	C	T
2	22965823	A	G
2	31106646	A	G
2	45454330	A	T
2	46872090	C	G
2	47040029	G	C
2	48552296	G	A
2	51812456	A	G
2	54474212	A	G
2	58368851	T	G
2	69258210	C	T
2	70717041	T	C
2	71004975	G	A
2	76711437	T	C
2	81025055	A	G
2	82986527	T	C
2	86755262	G	A
2	96416987	C	T
2	97701435	G	A
2	103468163	A	G
2	104296118	C	T
2	108174938	C	T
2	116541957	T	A
2	117998949	A	G
2	121507847	G	C
2	122245537	T	C
2	123232619	G	A
2	124002820	A	G
2	124349944	C	G
2	124349947	T	A
2	124554160	T	C
2	127064370	T	C
2	133849355	G	T
2	133969314	G	A
2	138331927	C	G
2	139312918	G	C
2	143455777	G	A
2	147492677	C	T
2	149544843	C	T
2	156333228	G	T
2	159926144	A	G
2	161261947	A	C
2	161861110	G	T
2	167830036	C	T
2	168304349	G	T
2	176602445	C	T
2	177035186	T	C
2	177612070	A	T
2	179859105	C	A
2	179911128	G	T
2	181593767	C	A
2	185787277	G	C
2	191020411	G	C
2	191224609	T	C
2	195518606	T	A
2	202807572	G	A
2	207501282	G	A
2	209257287	G	A
2	210014281	G	A
2	215897305	A	G
2	217999387	A	C
2	220315192	G	A
2	221729619	G	C
2	224915839	T	C
2	237217393	T	G
2	237540127	A	G
2	239122741	C	A
3	4968562	T	C
3	5125113	G	A
3	7752595	C	G
3	9790823	A	C
3	9821245	C	A
3	9867914	A	G
3	12491359	T	C
3	13337219	C	T
3	16521144	T	C
3	20708088	A	G
3	21708253	T	A
3	22204613	G	T
3	25951864	T	C
3	34629457	T	C
3	36980718	A	G
3	44410217	C	T
3	45003655	T	A
3	52847959	C	A
3	54964682	A	G
3	55910142	T	A
3	57639990	A	C
3	60072185	A	G
3	62020814	G	C
3	64626238	A	T
3	64731538	G	A
3	66994148	T	A
3	67021331	C	T
3	68651486	G	A
3	72898857	T	G
3	75292021	T	G
3	77744506	G	C
3	82040316	A	C
3	88576090	C	T
3	90105434	T	C
3	95151146	A	G
3	96519558	A	G
3	98545207	G	A
3	99247437	G	A
3	100246411	T	C
3	104399207	C	T
3	105481878	T	C
3	106002775	C	T
3	109970627	T	A
3	113174140	A	G
3	113406613	T	A
3	116792270	T	C
3	119045313	C	T
3	120266075	G	T
3	122468781	T	C
3	132634844	A	G
3	133418844	C	T
3	133711193	T	C
3	134664948	G	A
3	139232111	G	A
3	143859887	T	C
3	148896756	G	A
3	149800085	A	C
3	151497603	T	C
3	152605510	T	C
3	153474686	G	A
3	156920394	A	G
3	165185559	G	T
3	166237879	A	G
3	166733426	C	T
3	172646820	C	T
3	176032791	C	T
3	180826332	G	A
3	185432602	C	G
3	187981404	A	T
3	188063242	T	C
3	189581705	G	A
3	190420689	A	G
3	191937612	T	C
3	195341993	G	A
4	13295320	T	C
4	17958224	C	T
4	19883291	G	A
4	28921229	G	A
4	29712151	A	G
4	33047953	G	T
4	36800335	C	T
4	37567590	G	A
4	41157085	C	T
4	42187363	G	A
4	48481423	T	C
4	48520172	C	T
4	53052313	G	T
4	58341734	G	A
4	58437632	G	T
4	58756928	T	G
4	59166662	C	T
4	63952627	T	A
4	65262968	A	G
4	66262868	G	A
4	70298358	G	C
4	71222260	T	C
4	75223993	C	T
4	83447820	C	G
4	93911655	G	A
4	95548240	A	G
4	97044873	G	A
4	99367350	A	G
4	102593744	C	T
4	108602446	T	C
4	111654129	G	A
4	112504184	G	T
4	117255352	G	A
4	118129639	T	C
4	124705674	T	C
4	128768539	C	T
4	130095127	A	C
4	132015599	A	C
4	135177910	G	A
4	135186024	G	A
4	138171003	T	C
4	139970989	A	G
4	139993316	T	C
4	152745482	C	T
4	153201480	C	T
4	153546269	T	C
4	155827007	A	T
4	156096329	C	T
4	156562499	T	C
4	158436186	G	A
4	158647686	G	A
4	160486435	G	C
4	161538520	T	C
4	162030147	T	G
4	163138547	G	T
4	172533667	G	T
4	181397278	A	C
4	185530433	C	G
4	186833415	T	A
5	4565744	A	C
5	7041300	G	A
5	7081851	A	G
5	13688103	T	G
5	16906436	C	G
5	18021309	G	A
5	18728849	G	A
5	21140962	T	C
5	21846368	T	A
5	24872316	G	A
5	39436038	T	G
5	43469559	T	G
5	44789324	C	T
5	50543366	C	T
5	54988200	G	T
5	56732400	G	T
5	60620942	G	C
5	66077630	G	T
5	67543011	A	C
5	68308972	C	T
5	73136515	G	A
5	74611621	C	A
5	79174702	A	G
5	79941177	A	G
5	83139300	A	T
5	84987890	T	A
5	88452653	C	G
5	90809308	C	T
5	90882787	G	A
5	93942955	C	T
5	94800585	G	A
5	101862726	T	C
5	103136988	G	A
5	105596294	G	C
5	109774326	C	T
5	110689762	G	A
5	111666947	C	T
5	112029641	C	T
5	125463280	A	C
5	136095538	G	A
5	140960372	T	C
5	142571880	G	A
5	145719726	C	A
5	147536070	A	C
5	155288272	C	G
5	160334857	G	T
5	163273478	G	A
5	165434639	T	A
5	168548011	A	G
5	169079328	T	C
5	172908347	C	G
6	3339119	A	G
6	4108246	A	T
6	5463752	G	A
6	6242987	T	G
6	6718217	C	T
6	8705687	A	T
6	10661435	G	A
6	14044427	T	C
6	14812287	C	G
6	18047595	A	G
6	22894274	C	T
6	29925374	C	A
6	30517019	G	A
6	30951605	G	A
6	38123002	C	T
6	38125284	A	G
6	53901573	T	C
6	56416517	A	T
6	66561633	C	T
6	76172358	C	T
6	77909314	G	A
6	78188785	T	C
6	78473825	G	A
6	80235431	C	G
6	81213902	G	A
6	82495653	T	C
6	84061968	T	G
6	87123036	G	C
6	87425069	C	T
6	89628027	G	A
6	97228155	T	C
6	99937467	A	G
6	100711618	C	T
6	100910929	A	G
6	106178954	T	C
6	107829895	T	C
6	110132273	T	C
6	110663937	C	T
6	111259274	G	A
6	113361434	C	T
6	114438256	C	T
6	115369827	G	A
6	123208967	A	T
6	130305887	A	C
6	130512268	T	C
6	130519355	C	T
6	134661300	G	A
6	140293625	C	A
6	140656691	C	T
6	149337074	A	G
6	153477508	A	G
6	155408001	A	G
6	158304269	T	C
6	162081680	G	A
6	163265840	T	C
7	4291609	A	G
7	6676505	C	T
7	6983174	C	G
7	8252520	A	G
7	10980313	G	A
7	16504008	T	C
7	16960090	G	A
7	17859075	C	G
7	19652714	T	A
7	26130745	A	G
7	26231402	G	A
7	28840097	A	G
7	33450417	G	C
7	36331500	G	C
7	36564658	G	A
7	42702775	G	C
7	43270472	T	C
7	46908839	C	T
7	49080198	A	G
7	55266253	G	T
7	55422015	C	T
7	56613983	G	A
7	66499389	G	A
7	67722410	G	T
7	67982483	C	A
7	79832276	T	C
7	81313370	C	T
7	85908041	T	C
7	86401129	T	C
7	87249676	A	G
7	96318432	A	C
7	103596252	G	A
7	104661469	C	G
7	108584737	T	C
7	108911930	G	T
7	114430918	C	T
7	121458156	G	A
7	122405044	C	T
7	122978694	G	C
7	124226777	T	G
7	130702558	A	C
7	131192925	G	A
7	131709362	A	G
7	134092382	C	T
7	134420171	C	T
7	145283743	A	G
7	148411989	T	C
7	151442240	G	A
7	152233875	T	C
7	152362294	C	A
7	154871487	G	C
7	156496348	C	A
8	344017	T	G
8	2154430	G	T
8	6098608	T	C
8	6291596	G	A
8	8443501	C	T
8	11669345	A	G
8	13875950	G	T
8	17400180	C	G
8	20562826	C	T
8	23770980	T	C
8	25871542	C	T
8	31035486	C	T
8	32285043	G	T
8	36474230	A	G
8	50100645	G	C
8	53136972	C	G
8	53555641	T	A
8	56000420	A	G
8	56411363	G	C
8	59498572	G	A
8	59936340	G	A
8	64560127	A	G
8	66227345	T	G
8	68136710	T	A
8	71734485	G	A
8	74606836	T	C
8	80691380	C	T
8	84339430	G	A
8	88801141	C	G
8	91504412	C	T
8	93562510	G	A
8	95266168	T	C
8	96833181	C	T
8	99900905	G	A
8	111952024	T	C
8	136358689	G	A
8	139524595	G	A
8	143331090	A	G
8	143463770	G	A
8	144093311	G	A
8	144697783	C	A
8	145048594	A	G
9	3438078	C	T
9	7844980	A	T
9	8317688	A	G
9	9574269	C	T
9	12160338	A	G
9	13017086	C	T
9	19014838	G	A
9	19175766	G	A
9	21792492	G	A
9	22580559	G	A
9	23260188	G	A
9	23820232	G	A
9	26174173	C	T
9	27638921	T	C
9	28882804	A	C
9	36696275	T	C
9	75554107	G	A
9	81639096	G	A
9	83742645	C	T
9	86836188	G	A
9	89853557	C	T
9	90317890	T	A
9	90383872	G	C
9	90498224	G	A
9	90637724	C	T
9	96324190	T	G
9	96897855	T	C
9	96914436	C	T
9	99750997	C	G
9	99950334	A	C
9	100484418	C	T
9	103551333	A	T
9	112478661	T	G
9	113341059	C	G
9	116172411	C	T
9	117761159	G	A
9	119931620	C	T
9	120211077	C	G
9	121411217	C	A
9	136864392	C	A
9	139437858	C	T
9	139882228	T	C
10	4432911	G	A
10	7321816	A	C
10	20127658	A	G
10	26782660	T	C
10	26797912	A	G
10	29099894	A	G
10	29333370	T	A
10	33871695	G	C
10	34348338	G	A
10	36055118	G	C
10	44550089	C	T
10	44802229	G	A
10	59465225	A	G
10	62689237	C	T
10	63381448	C	G
10	67081787	T	C
10	68031987	C	T
10	73035187	C	T
10	73681231	A	C
10	74490881	G	A
10	75549441	C	T
10	75861869	C	T
10	76844245	T	C
10	77951769	G	A
10	81068293	C	G
10	84582540	A	G
10	87104993	A	C
10	87429247	C	G
10	87874089	T	C
10	90397430	T	C
10	94861567	G	A
10	98487739	C	T
10	100117864	C	G
10	100840593	T	A
10	106336467	G	A
10	106341359	G	A
10	106885628	G	A
10	109956430	C	T
10	110750281	T	C
11	488138	C	T
11	1878531	C	T
11	1957039	C	T
11	2912092	G	A
11	7495940	T	C
11	11442782	G	A
11	13719904	T	C
11	16285903	C	T
11	21578753	G	A
11	34623122	A	G
11	37296361	C	G
11	38929176	C	T
11	44670732	A	G
11	45674702	C	T
11	50398492	T	A
11	69282148	T	A
11	70449041	C	A
11	75357097	G	T
11	78032353	A	G
11	80159727	A	G
11	80773273	G	T
11	83407655	G	A
11	84928838	T	C
11	91376395	G	A
11	95725732	C	A
11	99329837	A	G
11	99486667	A	C
11	111105761	G	A
11	115918074	G	A
11	122196020	T	C
11	122729401	T	C
11	123567272	T	A
11	126856456	T	C
11	127773588	C	G
11	128485499	C	T
12	4392838	G	C
12	5265265	C	T
12	5586048	T	C
12	10326126	C	G
12	15934185	C	T
12	23963848	T	C
12	24358104	T	G
12	29903858	T	C
12	30049034	C	T
12	30269073	T	G
12	32152755	C	T
12	32310180	C	G
12	34789045	T	C
12	38224908	A	G
12	41755557	C	T
12	43056666	G	A
12	43177703	A	T
12	44470742	A	C
12	45248800	C	A
12	49238250	C	T
12	49741418	T	C
12	51431077	A	G
12	52706636	G	C
12	53154295	T	G
12	59812964	T	A
12	60767897	C	A
12	61652813	C	T
12	63270421	C	T
12	67657685	G	C
12	72307673	C	T
12	74067186	A	G
12	79311365	A	G
12	83367557	A	T
12	84287430	T	G
12	85218510	T	C
12	99829521	C	G
12	112932815	C	T
12	115923165	T	C
12	117496173	T	C
12	119320991	T	G
12	119792394	G	A
12	121044664	A	T
12	130653496	G	C
12	131626170	C	G
12	133349984	G	A
13	20184708	C	A
13	24566673	T	C
13	26289846	G	A
13	27869897	C	T
13	29175707	C	T
13	35982134	A	T
13	37650292	C	G
13	41151666	A	C
13	42901397	C	T
13	51727187	T	C
13	54272023	A	G
13	55743904	G	T
13	56299142	G	A
13	56467680	C	T
13	57469027	A	G
13	65019745	C	T
13	72438119	A	G
13	72773524	T	C
13	79033512	A	G
13	80278041	G	A
13	82524951	G	A
13	85383294	A	G
13	85435017	C	T
13	85458813	G	T
13	94939441	T	G
13	95653980	G	A
13	96237370	G	A
13	98691833	C	T
13	101069386	C	T
13	101468478	G	A
13	101854106	C	T
13	102726876	T	C
13	105257271	C	T
13	107010394	G	A
13	108836906	A	T
13	113154431	A	G
14	24579498	C	G
14	28117215	T	G
14	32210991	A	G
14	39198841	T	C
14	40916717	C	T
14	41895059	C	T
14	45348816	A	C
14	45777739	T	A
14	49641825	G	T
14	51230254	T	C
14	54536860	T	C
14	57142113	T	C
14	60408792	T	G
14	63505085	T	A
14	75588633	T	C
14	87739891	A	G
14	91818547	G	A
14	94970226	C	T
14	96140108	C	T
14	104788599	C	A
14	104962502	G	T
15	22429719	C	T
15	22854282	T	G
15	27739524	C	G
15	31790398	T	G
15	36131063	A	G
15	37566191	C	T
15	39672268	C	T
15	41203265	A	G
15	43172001	C	G
15	46098505	C	T
15	47054262	T	C
15	52601177	C	T
15	58210854	G	A
15	60656458	C	T
15	62299637	C	T
15	64235247	C	T
15	65492212	T	C
15	68281900	G	T
15	70073323	C	T
15	77937321	C	G
15	78029087	G	A
15	81609636	T	C
15	83902054	G	T
15	87791237	G	C
15	89389688	C	A
16	2712437	C	T
16	3824690	C	T
16	9393415	G	A
16	13300769	G	A
16	16237271	C	A
16	24548649	G	A
16	34733168	A	G
16	47690468	A	G
16	48855000	T	C
16	50615622	C	A
16	52109715	C	T
16	54784205	C	T
16	57179189	C	T
16	57476854	C	T
16	63134246	C	T
16	65235271	C	T
16	72264841	C	T
16	72869318	C	G
16	79016506	C	T
16	86122205	A	G
17	1979111	A	C
17	6180068	C	G
17	26872243	A	G
17	50552159	C	T
17	54952895	T	C
17	67749136	C	A
18	3184703	G	A
18	4642140	C	T
18	8284520	G	A
18	12173240	G	A
18	21996083	T	C
18	22524864	G	A
18	23489459	C	T
18	25926051	T	A
18	28958665	C	A
18	31787127	A	C
18	32083775	G	A
18	37660559	G	A
18	40043138	C	T
18	40213331	A	G
18	47171428	A	T
18	52610665	T	G
18	52649923	G	T
18	55508602	G	A
18	56738307	A	C
18	59239236	G	A
18	61940955	C	G
18	63736901	T	C
18	66927418	G	T
18	68185436	C	A
18	72753183	A	C
18	74037908	A	G
19	2852059	T	G
19	5055130	G	A
19	6043843	G	A
19	9259156	C	G
19	10415910	C	T
19	12656579	G	A
19	12884509	T	G
19	21735808	T	C
19	24128079	T	A
19	35035348	G	A
19	39002782	T	C
19	39812450	C	T
19	44201840	A	T
19	45201142	G	A
19	47631282	G	C
19	48218013	C	G
19	50135190	T	C
19	52075594	G	A
19	55141053	A	G
20	4290261	A	G
20	5278520	C	T
20	6478707	C	T
20	9390819	A	G
20	21790998	G	T
20	24193066	C	T
20	24633674	G	A
20	32415757	A	G
20	38098396	T	C
20	38247170	T	C
20	50168926	T	C
20	51699253	C	T
20	52146124	C	T
20	55063944	C	T
21	10788258	G	A
21	15819846	T	C
21	16295279	C	A
21	19034906	C	T
21	19396218	A	G
21	21542431	C	T
21	21606463	G	A
21	22424750	A	T
21	22933093	G	A
21	28495815	C	T
21	32892063	T	C
21	34940401	C	T
21	37290734	A	G
21	37336002	G	C
21	40175675	C	T
21	41712285	T	C
21	41932930	T	C
21	42601058	T	C
21	46146051	G	A
21	46730669	C	T
22	23458569	G	A
22	25575892	C	T
22	28290147	G	A
22	28290191	C	G
22	28384908	C	T
22	29701145	G	A
22	34827595	C	G
22	37537198	G	A
22	38077078	C	T
22	44064618	G	A
22	44839794	C	G
22	46468555	T	G
22	48768646	G	A
22	49156467	C	T
X	19490842	G	C
X	27218879	T	A
X	32698558	T	A
X	41586830	A	G
X	46127570	T	C
X	48552704	A	T
X	65241899	G	C
X	72257654	C	T
X	115433666	C	T
X	123903111	A	G
X	130193561	C	T
X	131945088	C	T
X	152606439	T	C

## Sheet: DNMs in autozygous seqeuences
chr	pos	ref	alt
1	2430060	G	A
1	6166666	C	T
1	11293522	T	A
1	11591694	C	T
1	11714290	C	G
1	17674538	G	A
1	22838551	C	T
1	24448305	A	C
1	26887740	G	A
1	27248576	C	T
1	27874981	C	T
1	28304049	A	C
1	28862561	G	C
1	31214496	G	A
1	32167631	C	T
1	32200828	C	T
1	35259750	C	T
1	36934714	A	G
1	38464598	C	T
1	39341458	C	G
1	40235423	G	A
1	40878851	C	G
1	43632410	G	T
1	43885760	C	T
1	44086225	G	A
1	44087681	C	T
1	45516855	C	T
1	45811647	G	T
1	46655758	A	C
1	46657934	G	A
1	47603172	C	G
1	47770629	T	C
1	49113199	A	T
1	51926622	T	C
1	53308549	G	C
1	53925733	C	T
1	55080483	G	A
1	55223402	G	A
1	57258663	C	T
1	60139745	C	T
1	63868022	T	G
1	66087062	G	A
1	67091689	A	G
1	78267050	T	G
1	85598580	A	C
1	89281124	A	G
1	92495633	C	G
1	92528832	A	C
1	94057789	C	T
1	97243009	T	C
1	99157278	C	G
1	100856252	A	G
1	104089436	T	A
1	104116271	G	A
1	109553934	A	G
1	109824508	C	G
1	110148746	A	T
1	111690405	G	T
1	112299436	C	T
1	115144701	T	C
1	117617987	C	G
1	151149410	T	C
1	152770584	G	A
1	152770646	T	C
1	153701207	G	C
1	154956318	G	T
1	155026873	G	A
1	155629883	C	T
1	156096578	T	C
1	156563770	G	C
1	158326366	G	A
1	158582499	A	C
1	160305153	G	A
1	161140203	T	C
1	165601575	G	A
1	166889790	G	A
1	167741482	A	C
1	169820865	T	C
1	170916541	G	A
1	171750853	T	C
1	172579389	G	A
1	173019878	T	C
1	173517516	G	A
1	173722275	G	T
1	175360750	G	C
1	177226246	T	C
1	177899853	C	T
1	179086735	T	C
1	179883307	A	G
1	180049624	G	T
1	180886062	C	A
1	181765670	G	T
1	183093714	C	T
1	183942696	G	A
1	185114788	G	A
1	185966683	T	C
1	185987269	T	C
1	186122800	C	T
1	186265999	A	C
1	186321355	G	A
1	186915813	G	A
1	198214568	C	G
1	200587749	G	A
1	200959972	C	T
1	202977819	C	G
1	205417494	T	A
1	205498322	C	T
1	205886253	G	A
1	205898109	C	T
1	205904930	G	A
1	209796998	C	T
1	213062611	C	T
1	214638077	G	A
1	217947644	G	T
1	218536505	C	T
1	222895666	T	C
1	223402657	G	A
1	228351832	G	A
1	229385882	C	T
1	231472742	C	T
1	237778154	C	G
2	5833659	G	A
2	9098564	C	T
2	15651348	G	A
2	18113307	C	T
2	21260070	C	T
2	24262059	C	T
2	25467020	T	G
2	25978857	C	T
2	26652390	A	G
2	27665595	G	A
2	27716293	T	C
2	27741749	T	C
2	28851268	T	C
2	29124933	A	G
2	29296784	G	A
2	31154942	C	T
2	32875249	G	A
2	32983497	C	T
2	33784612	G	A
2	36737144	A	T
2	37259836	C	T
2	37259883	G	T
2	39250116	T	G
2	39488020	G	C
2	39520257	C	A
2	48681712	A	G
2	54022922	G	A
2	55130319	T	C
2	56599719	A	G
2	61119013	G	A
2	61149232	G	A
2	63821260	G	T
2	64863194	A	G
2	65481074	G	A
2	65571870	G	A
2	70045944	C	T
2	70475760	C	G
2	71896409	A	G
2	74734008	C	T
2	74777442	C	T
2	77746872	A	G
2	80101345	G	A
2	86968126	A	G
2	87016385	T	C
2	89890732	G	A
2	97001582	C	G
2	98274979	C	T
2	100188956	G	A
2	105859287	C	T
2	106781402	C	A
2	108998239	T	C
2	109930070	G	A
2	114512988	T	C
2	118696485	A	G
2	120643417	C	T
2	122161083	G	A
2	125627290	G	A
2	139308689	C	A
2	141116437	T	C
2	145121093	C	T
2	153415526	A	G
2	154997037	T	C
2	157467346	T	A
2	160661597	T	C
2	160885583	G	A
2	160889463	T	G
2	163230025	C	T
2	166166039	T	G
2	166785523	T	C
2	167273511	A	C
2	168115022	A	G
2	168115348	A	G
2	170081975	G	A
2	170850950	A	G
2	172582555	T	C
2	172585369	A	G
2	175613299	G	T
2	176996075	C	T
2	177134187	G	T
2	179454720	C	A
2	182396465	C	G
2	183806776	A	G
2	190437560	T	C
2	192254927	A	G
2	192257993	T	C
2	192278658	A	T
2	196673715	A	G
2	196753676	A	G
2	196756504	G	T
2	197185279	A	G
2	197953550	G	A
2	198281473	G	T
2	201873617	C	G
2	202970458	A	T
2	203806737	A	G
2	204053202	A	T
2	209302271	G	A
2	210737528	G	A
2	216995525	G	C
2	219678938	A	G
2	219894112	C	T
2	220500088	C	T
2	223478818	A	G
2	224845263	G	C
2	225698751	T	C
2	228858214	T	C
2	233408460	C	G
2	233409115	C	T
2	234178828	G	A
2	234399828	C	T
2	234407184	A	C
2	234526977	G	A
2	241621990	C	G
2	241737356	G	T
3	12616409	G	A
3	12838440	C	G
3	12892166	C	T
3	14526427	G	A
3	14862862	C	T
3	15515603	G	A
3	23960722	C	A
3	25668374	C	T
3	28373598	A	G
3	29804401	A	G
3	30648278	G	A
3	31574668	G	T
3	35758995	G	A
3	37366970	G	A
3	38540445	A	G
3	39145065	C	T
3	39150685	C	T
3	41925406	G	A
3	42573184	C	T
3	42671999	G	C
3	43389882	A	G
3	44683686	C	T
3	46011008	A	G
3	46399476	C	T
3	47048886	C	G
3	47163426	G	A
3	47286382	C	T
3	48463793	C	A
3	48627835	T	G
3	49723982	C	T
3	50129963	C	G
3	50256435	C	T
3	50308879	G	T
3	50418386	C	T
3	51102004	C	T
3	51315089	C	T
3	52472194	G	A
3	52559107	G	A
3	52779980	C	T
3	53264579	C	T
3	53842800	G	A
3	57281441	G	T
3	62570792	T	C
3	63983192	G	C
3	69154114	C	T
3	93646210	G	A
3	97541241	T	A
3	100551139	C	T
3	101383435	C	T
3	102187884	C	T
3	109056196	A	G
3	113285457	T	C
3	113785045	A	G
3	121433930	T	G
3	122634602	A	G
3	123044256	G	A
3	123695780	C	T
3	124482623	G	A
3	125249223	A	G
3	125775413	C	T
3	126160683	G	T
3	127774243	G	C
3	127981009	C	G
3	128076973	G	A
3	128979638	G	A
3	132323970	C	T
3	132419265	G	A
3	133099411	G	A
3	139081345	T	C
3	141640991	G	A
3	142078809	A	T
3	142132866	G	A
3	160233397	T	C
3	164907873	C	T
3	167159950	C	A
3	168802632	T	C
3	169868454	T	C
3	174974198	A	G
3	179082281	G	A
3	183860494	C	A
3	184106407	C	A
3	186006635	T	G
3	186760880	G	A
4	1326630	G	A
4	3122945	C	G
4	6863721	C	T
4	9943593	G	A
4	37435711	A	G
4	38830017	A	T
4	39000442	G	A
4	40337479	A	T
4	41614906	A	G
4	56342233	T	C
4	57797251	G	A
4	69681633	T	C
4	72222802	C	G
4	74607659	A	G
4	76529090	C	A
4	76573943	A	T
4	76811180	C	G
4	76895228	C	T
4	85569897	A	G
4	88902606	C	T
4	89363434	T	C
4	89570991	A	G
4	94316924	T	G
4	94693240	T	C
4	95578687	A	G
4	100784158	T	G
4	104000827	C	A
4	104003968	G	A
4	110904733	C	A
4	113333358	C	T
4	114426309	G	C
4	123166077	C	T
4	123855734	A	T
4	126373894	C	T
4	130030601	T	C
4	140640519	G	A
4	144824316	A	G
4	156276363	T	G
4	159161373	G	A
4	160235690	C	G
4	166960549	A	G
4	169158619	C	T
4	169798891	A	G
4	169845960	T	G
4	171010785	G	T
4	175443216	T	C
4	184626265	A	G
5	10254352	G	T
5	13792179	A	T
5	14331064	G	A
5	37165746	C	A
5	39130703	C	T
5	39341557	G	A
5	52227956	C	T
5	60368966	G	A
5	60394932	T	A
5	71494788	G	A
5	71756092	T	A
5	72427648	C	T
5	74656078	T	C
5	75469709	A	G
5	75893301	G	A
5	77771380	G	A
5	79354085	C	A
5	82940393	G	A
5	89939738	A	C
5	89990103	G	A
5	101709271	A	G
5	102508803	T	G
5	102524766	C	A
5	106723298	T	C
5	110818700	A	G
5	110820182	T	C
5	111754811	G	T
5	112849588	G	A
5	112915263	T	C
5	114588922	C	T
5	120021919	G	T
5	122930884	T	G
5	127516781	G	A
5	131054858	T	C
5	132015446	T	C
5	132200207	A	C
5	132202520	G	A
5	133716482	A	G
5	139227772	G	A
5	139889855	A	T
5	140052312	T	G
5	140480376	T	G
5	140773298	T	G
5	140905882	A	G
5	141030921	G	T
5	141041721	G	A
5	141325407	T	A
5	141381675	G	C
5	146973917	A	G
5	148618710	C	T
5	154278606	T	C
5	156929869	C	T
5	160071297	C	A
5	167812255	G	A
5	169533192	C	T
5	170669661	C	T
5	175110351	G	A
5	175717783	G	C
5	176812697	G	A
5	176820617	C	T
6	4130407	A	G
6	17115237	G	C
6	26033316	A	G
6	26157030	C	T
6	26158665	A	G
6	27833588	G	A
6	29274559	G	A
6	29364755	G	A
6	31760004	C	T
6	32713520	A	G
6	35200911	G	A
6	37280628	G	A
6	38957888	A	G
6	39847322	C	T
6	41721540	T	C
6	42176726	G	T
6	42214266	G	C
6	42931028	G	T
6	43480860	G	A
6	44185489	A	C
6	44201252	G	A
6	44223036	C	T
6	49408037	C	G
6	49914028	T	C
6	52768698	C	T
6	55659209	A	G
6	65655572	T	A
6	72086569	T	G
6	72974695	A	C
6	79577477	T	C
6	83732360	C	T
6	83850076	T	C
6	86200290	G	C
6	88224639	C	A
6	88374486	G	T
6	89808558	G	A
6	90042852	G	C
6	90340651	A	T
6	96996033	G	A
6	105297109	C	T
6	109308663	C	T
6	109788726	G	A
6	109803081	G	A
6	110423304	T	C
6	110567275	T	G
6	112440462	C	T
6	116949371	G	A
6	125231666	T	C
6	128562410	C	T
6	130389578	C	T
6	138192545	C	T
6	158502269	C	T
6	159669931	A	G
6	160212156	C	T
6	160429923	T	C
6	161512419	A	G
6	161533779	T	A
6	165863756	T	C
7	1510948	G	A
7	2415066	G	A
7	2612365	A	T
7	2740329	G	A
7	5535378	G	A
7	6066147	C	T
7	6194329	G	A
7	6312243	G	A
7	8790902	A	T
7	11068232	G	C
7	16832636	T	C
7	23023559	T	G
7	23724227	C	T
7	24789330	C	G
7	27140901	T	C
7	31611951	G	T
7	35414420	C	T
7	36366442	C	T
7	36446033	C	G
7	38574427	A	C
7	40133604	T	A
7	40723827	T	G
7	42005556	C	G
7	44260120	C	A
7	45688477	C	T
7	51240023	G	A
7	54614667	G	C
7	56145926	G	A
7	65425983	C	T
7	70252343	G	A
7	71175850	G	T
7	72419325	G	A
7	72711918	G	A
7	72722625	C	T
7	73013893	G	A
7	75617601	G	A
7	76797156	A	G
7	76883746	G	A
7	77006258	C	A
7	83277678	T	A
7	84727083	A	C
7	87525785	T	A
7	90420129	A	G
7	91775511	T	C
7	95799283	C	T
7	98553991	C	T
7	98649003	C	T
7	99074186	A	G
7	99688825	C	T
7	99725803	A	G
7	99808492	G	C
7	100675096	T	G
7	105642058	T	C
7	107569993	G	C
7	107738764	C	T
7	111503724	T	C
7	111847006	C	A
7	114562622	A	G
7	115608390	C	T
7	121943435	G	T
7	122120957	G	A
7	122811925	G	T
7	128117311	C	T
7	128487771	G	C
7	128641191	A	T
7	129775254	A	G
7	130025729	C	A
7	130135184	C	T
7	138960863	G	A
7	138968333	G	T
7	138978478	A	G
7	139221032	G	A
7	141416135	C	G
7	141464593	G	T
7	141872645	T	C
7	142498972	G	A
7	144098024	T	G
7	149558815	G	C
8	2041715	C	T
8	2072123	T	C
8	3166070	C	T
8	10466328	G	A
8	10623394	G	A
8	11410923	A	G
8	11706428	C	A
8	15508101	T	C
8	18490123	T	A
8	19171481	C	T
8	20030674	G	C
8	27101421	A	G
8	29196040	G	A
8	29962049	T	C
8	30557748	C	A
8	37730295	G	A
8	38695976	A	G
8	38940187	G	T
8	39776447	T	G
8	41166469	G	A
8	43046739	G	A
8	53569803	T	G
8	54791969	C	T
8	55049759	G	A
8	67734793	A	G
8	67808426	C	T
8	86035730	G	T
8	88622834	T	C
8	97270833	C	T
8	97342476	T	G
8	104453956	A	G
8	109254683	C	T
8	110346194	A	G
8	113277633	A	C
8	113966849	C	T
8	117671064	C	T
8	121667117	A	G
8	124749688	A	G
8	125083902	T	C
8	139895505	C	G
8	144414753	C	T
8	144997341	G	A
8	145616783	C	G
9	17226225	A	T
9	18675854	G	C
9	18817052	C	T
9	18889490	G	A
9	32553923	G	C
9	33817842	G	A
9	33989148	T	C
9	34271945	C	T
9	35555258	C	T
9	35683198	G	A
9	36378658	A	C
9	37426668	C	T
9	37525288	G	A
9	37541368	C	T
9	75242786	T	C
9	79955500	G	A
9	80932467	A	G
9	86585870	T	A
9	90502092	A	T
9	91150520	C	T
9	92006274	C	T
9	95875317	G	A
9	99521593	G	A
9	100389725	T	A
9	100777698	A	G
9	101777700	G	A
9	102747305	T	G
9	103062874	T	C
9	104238630	C	T
9	109697900	C	G
9	110250486	A	G
9	111741580	A	G
9	111746655	C	T
9	113018647	G	A
9	115811651	T	C
9	125863753	C	T
9	128001600	C	T
9	130083058	G	A
9	131389914	G	A
9	131570162	G	A
9	136333523	G	A
9	137622210	G	C
9	137660197	G	A
9	137677856	C	A
10	7805581	T	C
10	22856475	G	C
10	26315283	C	T
10	27408401	C	T
10	30918757	C	G
10	38639091	C	T
10	42916134	T	A
10	44873160	G	A
10	45478025	G	A
10	46965904	C	T
10	54074372	G	T
10	54076630	C	A
10	60027107	G	T
10	60553281	A	G
10	61574623	G	T
10	70101283	T	C
10	73545517	G	A
10	73574874	G	A
10	75147502	C	T
10	75490984	C	T
10	75529139	G	A
10	76789103	C	T
10	81681863	C	T
10	82329764	C	G
10	93608132	T	C
10	94836837	C	A
10	95126082	T	C
10	96305714	G	A
10	98994928	C	A
10	99211474	C	G
10	100017841	C	T
10	101648734	A	G
10	102719059	C	T
10	102750746	G	A
10	103542934	G	A
10	104660382	A	G
10	116581793	C	G
10	117026248	T	C
10	119012876	G	A
10	123954627	C	A
10	124009207	G	A
10	132932642	C	T
11	607084	G	A
11	1084858	G	A
11	1491283	C	T
11	6621742	T	A
11	9685911	C	G
11	10589886	T	C
11	10598088	T	G
11	16863173	C	T
11	18158929	T	C
11	18288489	C	T
11	22851187	G	C
11	27528389	A	G
11	28080632	A	G
11	44104893	A	C
11	44117750	C	G
11	45892024	G	A
11	45923975	C	A
11	45992558	G	T
11	46388248	G	C
11	46391366	C	G
11	46393663	C	T
11	46717553	C	T
11	46749708	C	T
11	46750137	C	G
11	46780490	T	C
11	46780798	A	C
11	46818279	C	A
11	46884168	A	G
11	47289532	G	A
11	47305892	G	A
11	47306624	C	T
11	47368587	C	A
11	47690388	C	T
11	47857438	C	A
11	51412202	G	T
11	51527646	G	C
11	55433209	C	T
11	55540916	G	A
11	55563777	C	T
11	55588014	C	T
11	55735228	C	T
11	56113564	A	G
11	56258195	G	A
11	57003953	T	G
11	57135786	G	A
11	57413608	G	A
11	57511659	C	T
11	57995951	G	A
11	58956762	A	C
11	59345867	T	A
11	61110297	C	T
11	61912755	T	C
11	61913256	G	A
11	61959692	A	C
11	62748771	G	T
11	63996802	C	T
11	64071951	G	A
11	64544061	G	A
11	64700714	C	T
11	65307934	G	C
11	65545202	G	A
11	65770948	A	C
11	66313180	C	T
11	67049052	C	G
11	67173289	G	C
11	68029721	G	C
11	68671422	T	C
11	69631054	G	A
11	70181652	T	G
11	72551927	G	A
11	73120543	G	T
11	73499001	C	T
11	73598305	A	G
11	75168921	A	G
11	75591108	A	G
11	76830151	C	T
11	85431860	C	T
11	88029376	G	A
11	89949673	T	C
11	100999316	G	A
11	102988581	C	T
11	103057149	G	T
11	104815610	C	T
11	108544367	T	A
11	108564228	A	C
11	110582292	C	T
11	111225289	G	A
11	114393622	A	G
11	115069126	C	T
11	117061387	G	A
11	118244215	G	A
11	118960852	C	G
11	119289945	C	T
11	119998280	G	A
11	120348134	T	G
11	130003571	C	G
12	6970644	C	T
12	10762372	C	A
12	12311708	T	G
12	12311897	C	T
12	13102516	G	A
12	13248491	G	A
12	16510592	G	T
12	19873502	C	T
12	20885937	C	T
12	21794863	T	C
12	27109659	C	T
12	28116603	G	C
12	29631826	C	T
12	29920865	A	G
12	30881798	T	A
12	31310795	A	G
12	31353521	A	T
12	32145274	T	C
12	33592285	C	G
12	42499956	C	G
12	42863977	G	A
12	46240581	A	T
12	46594821	C	A
12	47160525	T	G
12	48137312	C	G
12	49993974	T	C
12	53445576	A	G
12	54405124	G	A
12	54801600	C	G
12	55725448	A	T
12	56525197	A	G
12	56531334	C	T
12	56531918	G	C
12	57390131	A	C
12	57577648	A	G
12	57591083	C	T
12	57861939	C	A
12	57865260	G	A
12	57874635	G	T
12	57905523	G	A
12	58008326	T	C
12	68674474	C	T
12	69051145	T	G
12	88177964	A	C
12	90014052	G	A
12	91347631	C	T
12	93805147	G	T
12	95888007	T	C
12	96679771	T	C
12	98849163	G	A
12	102470558	C	T
12	104378722	T	C
12	111351136	G	A
12	112103707	C	T
12	112442993	G	T
12	112478317	T	C
12	118533715	T	A
12	119722159	G	A
12	119871208	C	T
12	121443998	G	A
12	122825698	G	A
12	124270332	A	G
12	124333396	A	G
13	23898557	G	A
13	29599504	C	T
13	32852795	C	T
13	32953798	T	C
13	33002226	G	A
13	39608398	T	C
13	39621883	C	T
13	41936669	C	T
13	44455712	C	T
13	44464462	C	T
13	44948122	G	A
13	46124214	T	C
13	47349892	C	T
13	47349896	C	G
13	52301726	G	A
13	52586537	T	C
13	60348348	C	A
13	61068681	G	A
13	61985351	C	A
13	61986676	C	T
13	79942882	C	G
13	84454756	T	G
13	95104823	T	G
13	99540463	C	T
13	100207827	C	T
14	21686004	A	G
14	23896982	C	T
14	27018899	C	T
14	31549667	G	A
14	32623963	A	C
14	34247921	C	G
14	36304079	G	A
14	51273375	A	G
14	51381633	G	C
14	52178350	C	G
14	52477727	G	A
14	61118776	C	T
14	65406293	C	T
14	65408408	C	A
14	69521944	G	A
14	74823744	G	T
14	75016739	G	T
14	75136622	A	G
14	75349453	G	A
14	75385094	C	T
14	75562027	A	T
14	76452306	C	T
14	77257045	G	A
14	77786782	G	A
14	77818070	T	G
14	77845086	G	A
14	78174328	G	T
14	81993372	G	A
14	92900152	C	T
14	94417390	C	T
14	94693451	G	A
14	94849455	A	G
14	99925356	G	A
14	101377543	G	C
14	103568654	C	A
15	24922563	A	G
15	40259537	C	T
15	40706967	A	T
15	41106351	G	A
15	41347330	C	T
15	41687234	A	G
15	41730355	T	A
15	41870295	G	A
15	42172317	G	T
15	42691632	G	A
15	42985526	C	T
15	43495432	G	A
15	43627815	A	G
15	43910178	G	A
15	45315293	G	T
15	45894602	C	T
15	48789343	G	A
15	50264701	T	A
15	52254802	C	A
15	52425633	G	A
15	62169234	G	A
15	63092629	C	T
15	63341203	T	C
15	63916542	C	T
15	70353114	G	A
15	72189913	C	T
15	72548935	A	C
15	73616561	G	C
15	76075406	G	A
15	76496314	G	A
15	77097045	G	A
15	77241516	T	G
15	80200075	A	G
15	85383478	C	T
15	89449955	G	A
15	90126189	T	G
15	90191663	G	C
15	90278902	C	G
15	92459218	C	T
15	98504165	A	G
16	776294	C	T
16	1749024	C	T
16	8994807	C	A
16	12758859	C	T
16	16108245	A	G
16	16278936	C	T
16	21558890	C	T
16	21730434	C	T
16	23205661	G	A
16	28618085	C	T
16	28734571	G	A
16	29086440	T	C
16	30002021	T	C
16	30484370	G	A
16	30995167	G	A
16	31391339	C	T
16	33391289	C	A
16	33410727	C	T
16	33784527	C	T
16	46773819	G	C
16	50327414	G	A
16	50360341	T	C
16	56916243	G	T
16	57690035	C	T
16	58499051	G	A
16	58577476	G	A
16	66565282	C	T
16	67473006	G	A
16	68011544	A	G
16	68023818	C	T
16	68363165	A	C
16	68893771	T	C
16	69971038	G	A
16	72829733	G	A
16	74447590	G	C
16	80574565	T	G
16	84485522	C	G
16	85942770	G	A
16	86545052	T	G
17	2298499	G	A
17	7250236	C	T
17	9724971	G	A
17	11783447	G	A
17	17705453	C	G
17	18692704	T	G
17	19216607	A	G
17	26708764	G	T
17	26726625	G	A
17	27426675	G	A
17	28549764	T	A
17	28782563	A	G
17	35597413	C	T
17	35766468	G	T
17	36365070	A	G
17	36614677	C	T
17	36830136	G	C
17	37900820	G	A
17	38955850	G	T
17	40070183	C	A
17	40269684	C	T
17	40688450	C	A
17	40762006	G	A
17	40837154	A	G
17	42275459	G	A
17	42850419	A	G
17	43005366	A	G
17	44336946	C	A
17	45734123	A	G
17	48757280	C	T
17	49343630	A	G
17	56084445	G	A
17	56357636	C	T
17	56700218	C	T
17	57725518	A	T
17	57842595	A	G
17	58348734	G	C
17	65734312	A	C
17	72200019	C	T
17	72200431	T	A
17	73043665	C	T
17	74449183	G	A
17	76472639	G	C
17	78222170	C	T
17	79374465	G	A
17	79496367	C	T
18	225350	T	A
18	8720300	T	C
18	10691301	C	T
18	19427097	T	C
18	21406731	A	T
18	21437935	G	A
18	22806811	C	T
18	44627071	C	T
18	48593487	A	G
18	55336673	G	A
18	56825907	G	A
18	57637743	G	A
18	59807681	A	G
18	60383669	G	T
18	61234130	G	A
18	61565053	T	C
18	66368963	C	T
18	71825552	C	T
19	1440307	G	A
19	1806562	C	T
19	2098885	G	A
19	7012001	C	T
19	7944603	G	A
19	7992023	C	G
19	8999442	A	G
19	10419430	C	G
19	10467203	G	A
19	12156143	C	G
19	15338370	G	A
19	16980450	C	T
19	17337936	G	A
19	17835876	G	C
19	18241320	C	T
19	18675662	C	G
19	18971572	C	T
19	19356196	G	A
19	19823916	C	T
19	33696926	C	T
19	34916768	A	G
19	35514165	G	A
19	36018502	T	C
19	36120283	A	T
19	36128263	G	A
19	36858909	G	C
19	38742126	C	A
19	39025794	C	T
19	39218492	T	G
19	40763073	G	A
19	41306763	G	A
19	41601942	G	C
19	42598034	C	T
19	43865570	T	A
19	44002071	G	A
19	44159792	C	T
19	45974280	G	C
19	46393948	G	T
19	47823058	C	A
19	48685734	G	A
19	48815355	G	A
19	50365864	G	A
20	2448237	A	C
20	3847540	G	A
20	5987897	C	G
20	8862227	C	T
20	10023950	A	G
20	14032718	A	G
20	23531251	C	T
20	30432741	C	T
20	31393078	C	T
20	31627083	G	A
20	33568328	A	G
20	33578241	C	A
20	36405713	T	A
20	36572302	A	T
20	37053886	C	G
20	39609318	A	G
20	40040947	A	T
20	41408748	A	G
20	43929812	G	T
20	44511657	C	T
20	44639630	G	A
20	44806602	C	T
20	45318012	C	A
20	45839570	G	A
20	48729691	G	T
20	49195639	C	T
20	49447390	A	G
20	50049015	T	G
20	52611461	T	A
20	54963369	G	A
21	35147400	G	A
21	38339005	C	G
21	43240654	A	C
21	45175943	G	A
21	46047820	C	T
22	18300932	G	C
22	20936992	C	T
22	21064906	G	A
22	22322176	G	A
22	24644952	T	C
22	25313787	C	T
22	29130442	G	A
22	30374367	C	T
22	30803018	G	A
22	32011094	G	A
22	32234630	C	T
22	36681846	A	G
22	38004910	A	T
22	38347349	C	T
22	38382569	C	T
22	41573276	C	T
22	42128270	G	C
22	42294630	C	T
22	42525454	G	C
22	42793828	A	G
22	50318113	G	A
22	50508941	G	C
22	50988318	G	A

## Sheet: DNMs in SFHS
chr	pos	ref	alt
1	979383	G	A
1	3419066	G	A
1	5814002	G	A
1	19824548	C	T
1	22230189	T	G
1	35943802	C	T
1	50992736	C	G
1	91814519	T	C
1	99705526	C	T
2	2660094	C	T
2	154859903	C	T
2	207435675	T	G
2	226161955	C	T
2	226442623	T	G
2	237314090	T	G
3	17537176	G	A
3	84523178	A	G
3	188189823	C	T
4	3759717	C	T
4	97618109	C	A
4	189930531	A	G
5	13658104	C	T
5	57298677	C	T
5	74129348	G	A
5	89967253	T	C
5	117720967	A	C
5	153005169	T	C
6	49276642	T	G
6	84533302	G	C
7	34429819	C	T
7	86974588	C	A
7	98197496	T	C
7	116579232	T	C
7	154840734	A	T
8	85484927	G	A
8	113112993	T	C
9	799894	C	T
9	35431677	A	G
9	75893755	C	T
9	84714908	C	T
10	17308860	C	A
10	78423102	T	A
10	93480872	T	G
10	94353244	G	T
10	108262164	T	A
11	66055119	G	C
11	77080775	G	A
11	80117374	G	A
11	83178210	A	G
11	84566565	C	G
11	109739113	G	A
12	30193159	C	A
12	45536294	C	T
12	54848974	A	C
12	101539776	G	A
13	37973140	G	T
15	87963006	A	G
16	1765451	C	T
16	24917774	G	T
16	27025852	A	G
16	78370866	C	T
16	86916481	T	C
17	659721	G	A
17	13003199	A	C
17	54480568	A	G
17	54965535	G	A
17	61507945	G	A
18	67859577	C	T
20	3214751	G	A
20	56455410	C	T
20	57805174	G	C
22	38116906	C	T
X	23100572	C	T
X	40942018	T	C
X	44449496	G	A
X	125052689	T	C
X	134112389	C	G
X	143724252	G	C
1	104559369	T	C
1	146965350	G	A
1	149968169	C	T
2	32093200	C	G
2	32093328	C	G
2	37841931	A	T
2	75267161	T	C
2	143706082	A	G
2	170651456	C	A
2	170651804	A	G
2	213698262	C	T
3	80144105	A	G
3	133108055	A	G
3	144537369	T	C
3	163175047	C	G
3	169957664	G	T
4	86375051	C	T
4	158291045	A	T
5	146765532	C	T
6	55711257	G	A
6	148603707	G	A
7	122932001	G	T
8	305392	G	T
8	26150826	C	T
8	50348050	C	T
8	136645027	A	C
9	73511415	C	T
9	116014550	A	G
9	126471014	T	G
9	139891215	G	T
11	10817694	G	T
11	55205244	A	G
11	79849397	A	C
13	47044701	G	A
13	62077871	C	T
14	89561953	C	G
14	103628643	T	C
18	29021067	T	C
19	10748908	C	T
20	14439364	A	C
X	80931670	A	G
X	130523595	G	A
X	153052634	C	A
1	33741629	G	A
1	49982588	A	G
1	60644976	A	G
1	89158055	A	G
1	211734571	G	A
2	3202884	T	C
2	4241479	T	A
2	35733553	G	A
2	186300610	C	T
2	193157646	T	G
2	224665868	A	G
2	233807663	G	A
3	15100800	C	T
3	33970131	G	A
3	67051471	T	G
3	110121966	T	C
3	172139450	T	G
4	60687553	G	T
4	121091492	T	C
4	145353609	C	T
5	29266180	T	G
5	72746814	G	A
5	162252214	A	C
6	57371459	G	A
6	94302527	A	G
6	147168811	C	A
6	151627313	G	C
7	2401140	C	T
7	47522021	C	T
7	68178134	C	T
7	68825277	G	C
7	131684653	C	T
8	29561686	A	G
8	92312139	A	C
8	141546719	C	T
9	87967149	G	T
9	124166834	C	G
9	139846292	A	G
10	18602891	G	A
11	7794990	C	T
11	56895562	A	T
11	70602735	C	T
11	82403966	G	A
11	117307941	C	T
12	8090871	G	T
12	25674398	G	A
12	55510791	T	C
12	57939707	T	C
12	63315226	C	T
12	114842182	A	G
13	82286012	T	C
14	34523984	C	T
14	35805330	C	T
15	89782949	G	A
16	938190	C	T
16	19509459	T	C
16	47845779	C	G
16	60295125	C	T
16	71989887	G	A
16	86516107	C	T
17	32859550	A	G
17	40360910	C	T
17	74900341	G	A
20	18954540	A	G
20	21379914	T	G
22	33211333	T	G
X	75841273	G	A
X	78588046	T	A
1	47735584	A	G
1	84772406	C	G
2	14174171	C	A
2	161439728	C	T
2	165130195	G	A
2	165802894	G	A
2	171972244	C	T
2	189057440	T	C
2	220673294	G	A
2	227871098	G	A
3	3918871	C	T
3	9894934	A	G
3	28866482	A	G
3	146232742	G	A
4	8676578	A	G
4	10355949	C	A
4	13701921	A	C
4	32633745	G	T
4	88973204	A	T
4	113156185	C	T
4	153816839	A	C
4	183572529	A	T
5	74121246	A	C
6	94542952	G	A
6	121079733	G	C
7	85659224	A	G
7	94396141	C	T
8	28334707	T	G
8	34466967	C	A
8	70280295	G	T
8	125094723	C	T
8	134636769	G	C
9	72405501	A	G
9	102844831	G	A
9	133363922	G	A
10	115250081	T	C
11	134585003	C	T
12	6819219	G	T
12	73174303	G	A
12	91142206	A	G
13	58072932	C	T
13	76587734	C	T
14	23743675	A	G
14	44401843	A	G
14	77433776	C	T
14	82596735	C	A
15	96594320	A	G
15	97787208	A	C
16	26138479	T	G
16	29923049	C	T
16	69118199	C	G
16	70318857	G	A
18	809261	A	T
19	14190017	C	T
19	14842235	G	A
19	28816017	T	A
22	49993045	C	T
1	71339680	T	G
1	78610455	G	A
1	108068247	C	G
1	230857935	G	C
2	31969080	C	A
2	58120967	C	T
2	71504806	G	A
2	104179122	A	T
2	122401571	C	T
2	175774157	C	T
2	229939605	C	T
3	29470492	G	T
3	29470493	A	T
3	64895246	G	T
3	85316807	G	T
3	133316106	C	T
3	181676624	G	A
4	65891049	T	G
4	73949678	C	A
4	78580568	G	C
4	83236327	G	C
4	131248301	T	C
4	150876914	T	G
5	31273314	G	A
5	33085785	T	C
5	132463368	C	A
6	69154155	T	G
6	78370575	C	T
6	80933989	A	G
6	88849159	T	A
6	117584699	C	T
6	131989392	G	A
6	168525649	A	G
7	99486615	C	T
7	117139409	A	G
8	9181528	C	T
8	10261976	G	T
8	25804883	C	T
8	60999157	C	T
8	100638007	G	A
8	122094386	A	G
8	133570309	C	A
9	16943164	C	T
9	79615604	C	T
9	105824761	T	C
9	118171750	C	T
9	136838877	C	T
9	139342509	G	A
10	161288	T	C
10	60341955	T	C
10	74278731	T	G
10	89623491	C	T
10	91702994	A	C
11	14398522	T	C
11	24606121	T	C
11	55776325	A	G
12	13627850	C	T
12	97857304	C	T
13	25213735	G	A
13	42346132	T	C
13	74913266	C	T
13	79411553	A	G
13	83214462	C	G
14	25672294	C	T
15	58701283	C	A
15	88109548	T	A
16	7312194	G	A
16	7802777	C	T
16	12991029	C	G
16	14359241	A	G
16	60784060	A	G
17	7096379	G	A
19	3465715	G	A
20	12780113	G	A
20	16488277	G	A
X	3696321	C	G
X	14660591	G	A
X	117991085	C	T
X	126572422	T	A
X	139229764	G	C
1	3333766	C	A
1	39801572	T	C
1	75631860	A	G
1	160567077	A	G
1	170868319	G	A
2	29704621	A	G
2	47043339	G	T
2	65196383	G	A
2	68668497	T	C
2	117296783	C	T
2	127290651	T	C
2	186300610	C	T
2	193157646	T	G
2	214511582	A	G
2	225499135	G	A
3	4665842	A	G
3	38579088	C	T
3	40739149	G	A
3	115096854	A	G
3	152042889	C	T
4	42578332	A	T
4	55869942	T	C
4	111291109	A	G
4	177609921	C	T
4	181438319	C	T
4	184719340	C	A
4	189156557	A	G
5	44151002	C	T
5	78398311	G	T
5	134680570	C	A
5	141604890	C	G
5	151087944	A	C
6	11587073	A	G
6	50175413	C	T
6	76043748	A	G
7	39374769	C	T
8	14933070	G	A
8	17403643	C	T
8	69453829	A	G
8	117501249	A	G
8	120940713	G	A
9	111589135	G	C
9	125295820	G	A
9	126053659	A	G
10	10106378	G	A
10	31444842	C	G
10	101548613	C	T
10	101605436	T	C
10	119119798	T	A
11	78306430	C	T
12	103747567	G	A
13	47543502	C	T
14	55441945	A	C
14	61940309	G	A
14	71376576	T	A
15	42962815	A	G
15	60973670	T	A
15	63956873	G	C
15	63959496	G	C
15	90892849	C	T
16	14072787	C	T
16	65940897	A	G
18	45012193	T	C
19	7135886	G	A
19	8420604	C	T
19	34042365	G	C
20	182045	T	C
20	9206137	G	A
20	18329094	G	A
20	42020229	G	A
22	30221059	T	C
22	42275119	C	T
X	17047163	G	A
X	17047163	G	A
1	12088769	C	T
1	46392938	A	G
1	109549364	A	C
2	180603897	T	C
2	213314959	T	C
2	226799323	G	A
3	26757735	G	A
3	191777057	A	T
4	73674713	A	G
4	149326438	G	C
4	149858740	G	T
4	157544664	G	A
4	158473221	T	G
4	161648466	C	T
4	167642336	G	C
5	7266284	C	T
5	20977517	T	A
5	30824046	C	T
5	97980624	C	A
5	113081885	C	T
5	130829488	A	G
6	23585912	C	T
6	48094998	C	T
6	69106896	G	C
6	86224276	A	G
6	94542952	G	A
6	97386177	C	T
6	125466509	G	A
6	147284036	G	A
7	36580459	C	G
7	69392672	C	T
7	70622002	G	A
8	112464721	C	T
8	114153017	C	T
10	26475868	C	G
10	32863093	A	G
10	60802239	G	A
11	35215533	G	T
11	70029113	G	A
11	117648773	C	T
11	119085031	C	T
11	119365006	C	T
12	89090013	T	C
12	93640360	A	C
13	38870491	T	C
13	83373626	A	G
14	42421550	G	C
14	94847099	A	T
15	50888730	G	C
15	56874057	A	T
15	93026804	A	G
16	8572856	C	G
16	10654781	T	C
16	12653470	G	A
16	62537383	T	C
17	10029761	G	A
17	27973581	G	A
18	68300737	C	T
18	72214682	C	A
19	8924417	A	C
20	61180806	C	T
21	26182108	G	A
1	74321993	T	C
1	113713497	A	G
1	152013794	C	T
1	157871612	A	T
1	180158630	C	T
1	207764745	G	A
2	47576002	G	A
2	57644947	G	C
2	66717945	A	C
2	131809883	G	A
2	214939000	G	A
3	24553501	C	G
3	59164912	A	G
3	141412206	T	C
4	1520508	T	C
4	18466496	G	A
4	162624955	T	C
4	180627153	C	A
5	10757747	T	C
5	109729461	C	A
5	161093660	T	C
6	31059938	T	C
6	74828445	G	A
6	125366262	C	T
7	13211253	C	T
8	10261976	G	T
8	11349005	G	A
8	74176813	C	T
8	92146874	C	G
9	1840306	C	T
9	74256166	C	T
9	78405052	T	C
9	88859607	C	A
10	8087543	G	T
10	106397294	T	C
11	83448881	G	T
11	132390787	A	T
12	4318927	C	T
12	17384375	G	A
12	75923488	A	C
12	130563180	G	A
13	52727520	A	T
13	78926304	T	C
13	113072960	G	A
14	68428003	A	G
15	36619894	C	T
16	30868803	C	A
16	87533194	A	G
17	26995541	G	A
17	31277882	G	A
18	18550330	A	G
18	39275447	T	C
19	39796953	A	G
19	48479127	C	T
19	49176711	C	T
20	3560763	G	T
20	16520190	T	C
21	31657113	A	C
21	37646907	A	G
22	48650712	T	C
X	134504594	A	G
1	77472502	T	C
1	230857935	G	C
1	234882923	G	C
2	78361702	T	C
2	169967085	G	A
2	191908075	A	G
4	72320832	G	A
5	54369432	C	T
5	56170199	C	T
5	64460180	T	C
5	109729461	C	A
6	4559434	G	A
7	44322576	G	A
7	70156426	T	C
8	10261976	G	T
8	34427221	C	A
8	38104933	C	T
8	92146874	C	G
9	2959572	G	T
9	106502965	A	T
9	139301187	C	T
11	22167865	C	G
11	28702844	G	A
12	56908461	A	G
12	61816171	C	T
12	65534790	G	C
12	89340486	A	G
12	91749634	T	C
12	108894264	C	T
14	57059789	A	G
14	90809654	C	T
15	48958543	G	A
17	41983687	C	T
19	21626256	G	C
19	50923596	T	C
21	28759340	G	A
21	40252591	A	T
X	30508787	A	C
X	40576987	C	T
X	49838611	T	C
X	66353512	T	C
X	84623452	C	A
X	110276581	C	T
1	8620234	G	A
1	52691013	A	C
1	201359564	C	G
1	234216425	G	T
1	241587500	A	G
2	76952966	T	C
3	51223983	T	C
3	59913533	T	C
3	62320381	C	T
3	71338377	A	G
3	76836193	G	T
3	98029130	G	A
3	98110218	T	C
3	153352477	T	C
3	196651190	G	A
4	76011747	T	A
5	136819601	G	A
6	32611886	G	A
6	84406960	T	C
6	137497162	T	G
6	160239662	C	T
6	170889700	G	A
7	181322	C	T
8	135224116	A	G
9	26490127	G	A
9	139368279	C	T
10	16432586	G	A
10	19855097	G	T
11	16910880	T	C
11	24937420	C	T
11	74926939	C	T
12	106787473	T	C
13	29513674	A	G
13	75697455	C	T
14	35984503	C	T
14	51258523	G	A
15	41581714	T	C
15	81430197	G	C
15	88946041	C	T
15	91231589	T	C
16	60866304	A	G
16	68265953	G	A
20	5564066	C	T
21	42831919	C	T
22	19207347	G	A
X	141492353	T	A
1	4733792	C	T
1	21097685	A	C
1	32074122	G	T
1	57283993	G	A
1	92091745	T	A
1	108733302	G	C
1	169496870	A	G
1	247134679	G	A
2	13404687	T	C
2	72829528	C	A
2	84214686	T	C
2	109800922	T	G
2	127389371	T	C
2	142159616	C	A
2	161288290	T	C
2	168384197	C	G
2	196636836	G	A
2	222634947	T	C
3	13523560	C	A
3	25150768	C	T
3	64675085	A	G
3	107614202	C	A
3	150900172	T	C
4	2568169	C	T
4	22387673	C	T
4	86782343	G	T
4	117818994	T	C
4	122842647	A	G
4	140236242	A	C
5	76487826	G	A
5	162297564	C	G
6	73309369	A	G
7	22686059	C	T
7	126644786	C	T
7	139815229	C	T
8	51996747	A	T
8	87662800	C	T
9	22848446	T	G
9	81399176	T	C
9	93588324	G	A
10	19940127	A	C
10	82707957	A	G
11	19837813	G	T
11	70516124	C	T
11	126562611	C	T
12	23253270	G	C
12	55752525	G	A
12	85013993	G	C
12	105457232	C	T
13	47276224	T	C
13	76391979	T	C
14	71382937	C	T
14	78405169	C	G
15	34194754	A	T
15	35763581	A	G
15	41562672	G	A
16	1168732	A	G
16	48847804	C	T
16	83344234	G	A
17	10029761	G	A
17	35031752	A	C
17	71306682	G	A
18	2086567	A	G
18	34486460	C	T
18	53798102	C	T
19	7792622	A	T
20	21899113	G	A
21	33996664	T	C
21	34927660	T	C
22	34554019	G	T
X	52891170	C	T
X	79323935	G	A
X	138521415	A	G
1	37568121	A	C
1	108733302	G	C
1	117828495	G	A
1	158390266	G	A
1	228660199	G	A
2	106079653	T	C
2	139103590	G	A
2	182087446	T	A
3	16434464	A	G
3	27936467	A	T
3	42428671	A	T
3	71202488	C	T
3	135765487	G	T
3	141076855	T	G
4	5750919	T	G
4	30611851	A	G
4	62723287	G	A
4	146460560	A	G
4	164751488	A	G
5	30824046	C	T
5	92515492	A	C
5	118673217	A	G
6	14253331	A	G
6	100666148	C	T
6	119245170	G	T
6	127019747	G	A
7	27538225	C	T
7	35138682	C	T
7	85124573	A	C
7	134943666	C	G
7	135142501	C	G
8	6117877	G	C
8	15085980	C	T
8	72942747	C	T
9	129421656	C	T
10	3425121	A	G
10	61895140	C	T
10	71507308	G	A
10	99350514	G	A
10	112207449	T	C
11	57028611	T	G
11	62922580	A	G
11	84149141	A	T
11	103731951	C	T
11	108378071	C	A
12	15100971	G	A
12	20007136	A	G
12	20426180	A	G
12	121875827	T	A
13	93059196	T	C
15	94518168	G	A
16	11838765	G	A
16	88594341	G	A
17	80725156	T	C
18	1976906	G	A
19	10005334	G	A
20	2403808	G	T
20	8368860	A	G
20	12136541	G	T
20	60847550	G	A
21	35039684	G	A
22	50832436	C	G

## Sheet: Overlap of DNMs with ExAC
chr	pos	ref	alt
1	2430060	G	A
1	11591694	C	T
1	17674538	G	A
1	22838551	C	T
1	27874981	C	T
1	31214496	G	A
1	35259750	C	T
1	36934714	A	G
1	44086225	G	A
1	46657934	G	A
1	47603172	C	G
1	47770629	T	C
1	60139745	C	T
1	92495633	C	G
1	92528832	A	C
1	94057789	C	T
1	99157278	C	G
1	100856252	A	G
1	109824508	C	G
1	117617987	C	G
1	152770584	G	A
1	153701207	G	C
1	155026873	G	A
1	156563770	G	C
1	158326366	G	A
1	167741482	A	C
1	180886062	C	A
1	185987269	T	C
1	200587749	G	A
1	205904930	G	A
1	209796998	C	T
1	213062611	C	T
1	217947644	G	T
1	223402657	G	A
1	229385882	C	T
1	237778154	C	G
2	5833659	G	A
2	18113307	C	T
2	24262059	C	T
2	25978857	C	T
2	27716293	T	C
2	29296784	G	A
2	31154942	C	T
2	32983497	C	T
2	37259836	C	T
2	37259883	G	T
2	48681712	A	G
2	55130319	T	C
2	61149232	G	A
2	65571870	G	A
2	80101345	G	A
2	98274979	C	T
2	108998239	T	C
2	125627290	G	A
2	145121093	C	T
2	160889463	T	G
2	163230025	C	T
2	168115022	A	G
2	170081975	G	A
2	170850950	A	G
2	176996075	C	T
2	182396465	C	G
2	190437560	T	C
2	192257993	T	C
2	203806737	A	G
2	220500088	C	T
2	233408460	C	G
2	233409115	C	T
2	234399828	C	T
2	241621990	C	G
3	12892166	C	T
3	14526427	G	A
3	14862862	C	T
3	23960722	C	A
3	25668374	C	T
3	29804401	A	G
3	39145065	C	T
3	41925406	G	A
3	42671999	G	C
3	43389882	A	G
3	46399476	C	T
3	47163426	G	A
3	50308879	G	T
3	51102004	C	T
3	51315089	C	T
3	52472194	G	A
3	53264579	C	T
3	93646210	G	A
3	101383435	C	T
3	123044256	G	A
3	125775413	C	T
3	126160683	G	T
3	127981009	C	G
3	128979638	G	A
3	132323970	C	T
3	133099411	G	A
4	1326630	G	A
4	6863721	C	T
4	9943593	G	A
4	57797251	G	A
4	76811180	C	G
4	94693240	T	C
4	95578687	A	G
4	100784158	T	G
4	110904733	C	A
4	140640519	G	A
4	156276363	T	G
4	175443216	T	C
5	37165746	C	A
5	82940393	G	A
5	112849588	G	A
5	112915263	T	C
5	133716482	A	G
5	139227772	G	A
5	140052312	T	G
5	141041721	G	A
5	156929869	C	T
5	167812255	G	A
5	169533192	C	T
5	170669661	C	T
5	175110351	G	A
5	176812697	G	A
6	4130407	A	G
6	38957888	A	G
6	39847322	C	T
6	42176726	G	T
6	44223036	C	T
6	79577477	T	C
6	83850076	T	C
6	88374486	G	T
6	89808558	G	A
6	96996033	G	A
6	105297109	C	T
6	110423304	T	C
6	112440462	C	T
6	130389578	C	T
6	158502269	C	T
6	165863756	T	C
7	2415066	G	A
7	8790902	A	T
7	23023559	T	G
7	23724227	C	T
7	24789330	C	G
7	36366442	C	T
7	42005556	C	G
7	54614667	G	C
7	56145926	G	A
7	65425983	C	T
7	72419325	G	A
7	73013893	G	A
7	75617601	G	A
7	76797156	A	G
7	84727083	A	C
7	91775511	T	C
7	98649003	C	T
7	122811925	G	T
7	130135184	C	T
7	142498972	G	A
8	2072123	T	C
8	3166070	C	T
8	10466328	G	A
8	10623394	G	A
8	38695976	A	G
8	39776447	T	G
8	43046739	G	A
8	67808426	C	T
8	97270833	C	T
8	97342476	T	G
8	125083902	T	C
8	144997341	G	A
9	33817842	G	A
9	37541368	C	T
9	79955500	G	A
9	86585870	T	A
9	95875317	G	A
9	104238630	C	T
9	113018647	G	A
9	131389914	G	A
9	131570162	G	A
10	27408401	C	T
10	46965904	C	T
10	60553281	A	G
10	73545517	G	A
10	73574874	G	A
10	75147502	C	T
10	75529139	G	A
10	98994928	C	A
10	100017841	C	T
10	102750746	G	A
10	119012876	G	A
10	124009207	G	A
11	607084	G	A
11	16863173	C	T
11	18158929	T	C
11	18288489	C	T
11	45892024	G	A
11	45923975	C	A
11	46393663	C	T
11	46717553	C	T
11	46780490	T	C
11	46884168	A	G
11	47305892	G	A
11	47368587	C	A
11	55433209	C	T
11	55563777	C	T
11	55588014	C	T
11	55735228	C	T
11	56258195	G	A
11	57995951	G	A
11	63996802	C	T
11	67049052	C	G
11	69631054	G	A
11	72551927	G	A
11	75591108	A	G
11	85431860	C	T
11	88029376	G	A
11	102988581	C	T
11	104815610	C	T
11	108564228	A	C
11	111225289	G	A
11	115069126	C	T
11	120348134	T	G
12	6970644	C	T
12	21794863	T	C
12	29631826	C	T
12	30881798	T	A
12	32145274	T	C
12	33592285	C	G
12	55725448	A	T
12	56531334	C	T
12	57591083	C	T
12	57865260	G	A
12	90014052	G	A
12	96679771	T	C
12	102470558	C	T
12	111351136	G	A
12	122825698	G	A
12	124270332	A	G
13	23898557	G	A
13	29599504	C	T
13	39621883	C	T
13	52586537	T	C
13	61985351	C	A
13	84454756	T	G
14	23896982	C	T
14	32623963	A	C
14	36304079	G	A
14	52477727	G	A
14	69521944	G	A
14	77845086	G	A
14	94417390	C	T
14	94849455	A	G
14	101377543	G	C
15	24922563	A	G
15	41106351	G	A
15	41687234	A	G
15	43495432	G	A
15	63916542	C	T
15	70353114	G	A
15	72189913	C	T
15	72548935	A	C
15	76496314	G	A
15	89449955	G	A
15	92459218	C	T
16	1749024	C	T
16	12758859	C	T
16	16278936	C	T
16	21730434	C	T
16	28618085	C	T
16	28734571	G	A
16	30995167	G	A
16	31391339	C	T
16	50360341	T	C
16	58577476	G	A
16	67473006	G	A
16	74447590	G	C
17	2298499	G	A
17	7250236	C	T
17	40269684	C	T
17	42275459	G	A
17	48757280	C	T
17	56700218	C	T
17	73043665	C	T
17	79496367	C	T
18	10691301	C	T
18	21437935	G	A
18	22806811	C	T
18	61234130	G	A
18	71825552	C	T
19	7012001	C	T
19	10467203	G	A
19	15338370	G	A
19	16980450	C	T
19	17337936	G	A
19	19356196	G	A
19	33696926	C	T
19	35514165	G	A
19	36018502	T	C
19	36128263	G	A
19	38742126	C	A
19	44002071	G	A
19	47823058	C	A
19	48815355	G	A
19	50365864	G	A
20	2448237	A	C
20	8862227	C	T
20	10023950	A	G
20	43929812	G	T
20	44511657	C	T
20	45318012	C	A
20	45839570	G	A
20	48729691	G	T
21	46047820	C	T
22	18300932	G	C
22	29130442	G	A
22	32011094	G	A
22	32234630	C	T
22	38382569	C	T
22	42128270	G	C
22	50318113	G	A
22	50988318	G	A

## Sheet: Signature of DNMs ExAC overlap
mut	triplet_mut	total.counts	prp
C>A	ACA>AAA	2	0.00623053
	ACC>AAC	0	0
	ACG>AAG	1	0.00311526
	ACT>AAT	1	0.00311526
	CCA>CAA	1	0.00311526
	CCC>CAC	2	0.00623053
	CCG>CAG	1	0.00311526
	CCT>CAT	0	0
	GCA>GAA	2	0.00623053
	GCC>GAC	1	0.00311526
	GCG>GAG	3	0.00934579
	GCT>GAT	1	0.00311526
	TCA>TAA	0	0
	TCC>TAC	2	0.00623053
	TCG>TAG	1	0.00311526
	TCT>TAT	2	0.00623053
C>G	ACA>AGA	1	0.00311526
	ACC>AGC	1	0.00311526
	ACG>AGG	1	0.00311526
	ACT>AGT	1	0.00311526
	CCA>CGA	1	0.00311526
	CCC>CGC	2	0.00623053
	CCG>CGG	3	0.00934579
	CCT>CGT	1	0.00311526
	GCA>GGA	0	0
	GCC>GGC	2	0.00623053
	GCG>GGG	3	0.00934579
	GCT>GGT	2	0.00623053
	TCA>TGA	2	0.00623053
	TCC>TGC	3	0.00934579
	TCG>TGG	0	0
	TCT>TGT	0	0
C>T	ACA>ATA	10	0.0311526
	ACC>ATC	6	0.0186916
	ACG>ATG	51	0.158879
	ACT>ATT	4	0.0124611
	CCA>CTA	6	0.0186916
	CCC>CTC	5	0.0155763
	CCG>CTG	56	0.174455
	CCT>CTT	5	0.0155763
	GCA>GTA	2	0.00623053
	GCC>GTC	5	0.0155763
	GCG>GTG	26	0.0809969
	GCT>GTT	3	0.00934579
	TCA>TTA	0	0
	TCC>TTC	3	0.00934579
	TCG>TTG	25	0.0778816
	TCT>TTT	4	0.0124611
T>A	ATA>AAA	0	0
	ATC>AAC	0	0
	ATG>AAG	0	0
	ATT>AAT	0	0
	CTA>CAA	0	0
	CTC>CAC	0	0
	CTG>CAG	0	0
	CTT>CAT	2	0.00623053
	GTA>GAA	1	0.00311526
	GTC>GAC	0	0
	GTG>GAG	0	0
	GTT>GAT	1	0.00311526
	TTA>TAA	0	0
	TTC>TAC	0	0
	TTG>TAG	0	0
	TTT>TAT	0	0
T>C	ATA>ACA	7	0.0218069
	ATC>ACC	1	0.00311526
	ATG>ACG	4	0.0124611
	ATT>ACT	11	0.0342679
	CTA>CCA	3	0.00934579
	CTC>CCC	1	0.00311526
	CTG>CCG	3	0.00934579
	CTT>CCT	2	0.00623053
	GTA>GCA	1	0.00311526
	GTC>GCC	1	0.00311526
	GTG>GCG	2	0.00623053
	GTT>GCT	3	0.00934579
	TTA>TCA	0	0
	TTC>TCC	2	0.00623053
	TTG>TCG	3	0.00934579
	TTT>TCT	3	0.00934579
T>G	ATA>AGA	0	0
	ATC>AGC	0	0
	ATG>AGG	1	0.00311526
	ATT>AGT	1	0.00311526
	CTA>CGA	4	0.0124611
	CTC>CGC	2	0.00623053
	CTG>CGG	0	0
	CTT>CGT	1	0.00311526
	GTA>GGA	0	0
	GTC>GGC	0	0
	GTG>GGG	1	0.00311526
	GTT>GGT	1	0.00311526
	TTA>TGA	1	0.00311526
	TTC>TGC	0	0
	TTG>TGG	0	0
	TTT>TGT	4	0.0124611
